# Supplementary material for: Serum metabolic signatures of coronary and carotid atherosclerosis and subsequent cardiovascular disease
Source: Eur Heart J. 2019 May 18;40(34):2883–96. doi: 10.1093/eurheartj/ehz235 (PMC7963131; doi:10.1093/eurheartj/ehz235)
Supplement: ehz235_Supplementary_Data [file ehz235_supplementary_data.zip]

Archive with 3 entries (2 files):
- ehz235-Suppl_data/
- ehz235-Suppl_data/Supplementary_Tables.xlsx
- ehz235-Suppl_data/Supplementary_Figures.pdf
