# Supplementary material for: Serum metabolic signatures of coronary and carotid atherosclerosis and subsequent cardiovascular disease
Source: Eur Heart J. 2019 May 18;40(34):2883–96. doi: 10.1093/eurheartj/ehz235 (PMC7963131; doi:10.1093/eurheartj/ehz235)
Supplement: ehz235_Supplementary_Data [file ehz235_supplementary_data.zip › ehz235-Suppl_data/Supplementary_Tables.xlsx]

## Sheet: Supp T1 MWSL
Online Table S1. Effective number of tests ENT and significance level α' after multiple testing correction derived from a permutation-based approach for each outcome and type of NMR data investigated
Spectrum	Outcome	Model	ENT	α'
NOESY (30,590 data points)	log10(IMT)	1	2756.92	1.81362e-05
		2	2684.25	1.86272e-05
	log(CAC+1)	1	2328.17	2.14761e-05
		2	2766.08	1.80761e-05
Median			2720.58	1.83784e-05
CPMG (30,590 data points)	log10(IMT)	1	13777.9	3.629e-06
		2	14861.8	3.36433e-06
	log(CAC+1)	1	13380.1	3.73688e-06
		2	13156.2	3.80049e-06
Median			13579	3.68215e-06

## Sheet: Supp T2 CPMG CAC
Online Table S2. 1D 1H NMR and CPMG metabolic features associated with coronary arterial calcium (CAC)* in the Multiethnic Study of Atherosclerosis (MESA) at the metabolome-wide significance level (p<1.8x10-5) and replicated in LOLIPOP and the Rotterdam Study (RS) (p<0.05). The partial correlation between CAC and each NMR feature was adjusted for age, sex, ethnicity and analysis phase and further…
				MESA		RS and LOLIPOP		Pooled		Pooled
				N=3867		N=3569		N=7436		N=7436
Metabolite	LoA	PPM cluster range	PPM with smallest p value	Partial correlation r	P value	Partial correlation r	P value	Partial correlation r	P value	Partial correlation r	P value
				Model 1						Model 2***
1D NMR
Alanine	2.b	[3.780-3.790]	3.789	0.099	6.9x10-10	0.099	3.3x10-9	0.099	1.0x10-17	0.062	8.5x10-8
Glutamate	1.b	[2.331-2.357]	2.354	-0.082	3.5x10-7	-0.062	2.1x10-4	-0.067	9.5x10-9	-0.047	5.2x10-5
Glutamine	2.b	[2.078-2.079]	2.079	0.073	5.5x10-6	0.035	3.9x10-2	0.055	2.5x10-6	0.022	5.4x10-2
Glycine	1.a	[3.559-3.560]	3.559	0.072	6.5x10-6	0.074	9.8x10-6	0.075	1.2x10-10	0.042	3.0x10-4
Lysine	1.b	[3.012-3.030]	3.017	-0.094	4.4x10-9	-0.05	3.0x10-3	-0.072	4.4x10-10	-0.045	1.2x10-4
Methionine	2.b	[2.054-2.078]	2.066	0.097	1.4x10-9	0.07	2.8x10-5	0.086	1.5x10-13	0.035	2.4x10-3
N,N-Dimethylglycine	1.a	[2.915-2.923]	2.921	-0.08	6.4x10-7	-0.055	1.1x10-3	-0.068	5.6x10-9	-0.04	5.1x10-4
Phenylalanine	1.b	[3.055-3.081]	3.079	-0.109	1.0x10-11	-0.042	1.2x10-2	-0.077	2.8x10-11	-0.046	7.8x10-5
5-Oxoproline	1.b	[2.478-2.496]	2.484	-0.093	8.5x10-9	-0.076	5.3x10-6	-0.087	6.2x10-14	-0.051	1.1x10-5
1,5-Anhydrosorbitol	1.a	[3.857-3.877]	3.877	0.079	8.4x10-7	0.098	4.2x10-9	0.09	9.4x10-15	0.047	4.6x10-5
Glucose	2.a	[3.755-3.780]	3.775	0.102	2.0x10-10	0.104	5.6x10-10	0.103	8.1x10-19	n/a	n/a
Mannose	1.a	[5.125-5.210]	5.137	0.106	3.5x10-11	0.051	2.4x10-3	0.082	1.4x10-12	0.062	1.1x10-7
Myo-inositol	1.a	[3.620-3.627]	3.622	0.079	1.0x10-6	0.07	2.9x10-5	0.075	8.4x10-11	0.037	1.4x10-3
Acetaminophen+ glucuronide		[5.104-5.125]	5.116	0.1	5.1x10-10	0.04	1.6x10-2	0.072	6.3x10-10	0.069	2.4x10-9
3-Hydroxybutyrate	1.b	[2.368-2.408]	2.39	-0.096	2.7x10-9	-0.081	1.4x10-6	-0.087	6.6x10-14	-0.047	4.5x10-5
Citrate	2.a	[2.569-2.573]	2.572	-0.081	4.4x10-7	-0.051	2.3x10-3	-0.057	8.5x10-7	-0.033	4.3x10-3
Glycerol	1.a	[3.571-3.582]	3.575	0.081	4.0x10-7	0.085	3.8x10-7	0.084	5.3x10-13	0.046	8.6x10-5
N-Acetylglycoproteins	2.b	[2.020-2.054]	2.033	0.089	3.3x10-8	0.06	3.6x10-4	0.077	2.6x10-11	0.025	3.1x10-2
Albumin	2.b	[2.924-2.963]	2.937	-0.092	1.1x10-8	-0.069	4.1x10-5	-0.082	1.8x10-12	-0.047	4.5x10-5
Unknown	4.b	[7.055-7.176]	7.075	-0.103	1.6x10-10	-0.043	1.1x10-2	-0.077	2.4x10-11	-0.042	2.9x10-4
Unknown	4.b	[7.844-7.901]	7.895	-0.098	9.4x10-10	-0.035	3.9x10-2	-0.069	3.1x10-9	-0.04	6.4x10-4
CPMG NMR analysis
Creatine	1.a	[3.008-3.018]	3.017	-0.094448	4.10373e-09	-0.0460895	0.00592312	-0.0737297	1.99639e-10	-0.0172435	0.137515
Creatinine	1.b	[3.019-3.030]	3.019	-0.0930639	6.8972e-09	-0.0481499	0.00403807	-0.0735424	2.21825e-10	-0.0182373	0.116251
Glutamine	1.a	[2.442-2.471]	2.469	-0.099403	6.01884e-10	-0.0331795	0.0476315	-0.070647	1.0947e-09	-0.0353292	0.00233869
Histidine	1.a	[7.053-7.060]	7.054	-0.112405	2.47938e-12	-0.100178	2.0532e-09	-0.106834	2.65941e-20	-0.0585818	4.43318e-07
Lysine	1.b	[3.005-3.006]	3.005	-0.0802335	5.97878e-07	-0.0364353	0.0296211	-0.0599459	2.34196e-07	-0.00649411	0.575976
N,N-Dimethylglycine	1.a	[2.922-2.922]	2.922	-0.074565	3.51462e-06	-0.0548573	0.00105192	-0.0660241	1.23213e-08	-0.0219088	0.0591615
Phenylalanine	1.b	[3.077-3.078]	3.078	-0.0890353	2.99721e-08	-0.0370659	0.0269122	-0.0639964	3.39115e-08	-0.0262948	0.0235202
5-Oxoproline	1.a	[2.481-2.481]	2.481	-0.0755903	2.57426e-06	-0.0458291	0.00621073	-0.0571032	8.46411e-07	-0.0255184	0.0279504
Mannose	1.b	[5.179-5.183]	5.182	0.0865135	7.2832e-08	0.0669765	6.29326e-05	0.0768251	3.36891e-11	0.0191513	0.0990572
Albumin	2.b	[2.928-2.932]	2.93	-0.0950259	3.29665e-09	-0.0607463	0.000284973	-0.0816663	1.8073e-12	-0.0315014	0.00665667
* CAC has been transformed to log(CAC+1) to allow for approximate normal distribution
** IMT has been transformed to log(IMT) to allow for approximate normal distribution
*** Model 2 is adjusted for glucose and lipids and therefore estimates for these metabolites are not shown
+ N-acetyl-p-aminophenol glucuronide

## Sheet: Supp T3 CPMG IMT
Online Table S3. 1D 1H NMR and CPMG metabolic features associated with intima media thickness (IMT)** in the Multiethnic Study of Atherosclerosis (MESA) at the metabolome-wide significance level (p<1.8x10-5) and replicated in LOLIPOP and the Rotterdam Study (RS) (p<0.05). The partial correlation between IMT and each NMR feature was adjusted for age, sex, ethnicity and analysis phase and further a…
				Model 1						Model 2
				MESA N=3864		RS and LOLIPOP N=3220		Pooled N=7084		Pooled N=7084
Metabolite	LoA	PPM cluster range	PPM with smallest p value	partial correlation r	p value	partial correlation r	p value	partial correlation r	p value	partial correlation r	p value
1D NMR analysis
1-Methylhistidine	1.b	[6.988-6.992]	6.992	-0.089	2.9x10-8	-0.04	2.4x10-2	-0.069	7.7x10-9	-0.029	1.6x10-2
Aspartate	1.b	[2.848-2.892]	2.86	-0.093	7.5x10-9	-0.045	1.1x10-2	-0.061	2.3x10-7	-0.045	1.4x10-4
Histidine	1.b	[7.778-7.817]	7.812	-0.107	3.1x10-11	-0.046	9.4x10-3	-0.085	1.0x10-12	-0.057	2.0x10-6
Lysine	1.b	[1.751-1.764]	1.756	-0.075	3.4x10-6	-0.05	4.7x10-3	-0.065	5.3x10-8	-0.018	1.4x10-1
Methionine	2.b	[2.054-2.078]	2.06	0.112	2.7x10-12	0.052	3.1x10-3	0.089	6.0x10-14	0.027	2.1x10-2
N,N-Dimethylglycine	1.a	[2.915-2.923]	2.923	-0.108	1.8x10-11	-0.056	1.4x10-3	-0.084	1.2x10-12	-0.054	6.7x10-6
Phenylalanine	1.b	[3.072-3.081]	3.08	-0.102	1.9x10-10	-0.058	1.1x10-3	-0.082	6.1x10-12	-0.047	6.6x10-5
5-Oxoproline	1.b	[2.408-2.423]	2.408	-0.11	7.3x10-12	-0.066	1.9x10-4	-0.083	3.1x10-12	-0.039	9.9x10-4
Tyrosine	1.b	[7.184-7.189]	7.187	-0.106	5.1x10-11	-0.058	9.5x10-4	-0.088	9.2x10-14	-0.051	1.8x10-5
Glucose	2.b	[3.252-3.267]	3.263	0.124	1.3x10-14	0.036	4.0x10-2	0.092	7.7x10-15	n/a	n/a
Mannose	1.a	[5.128-5.210]	5.183	0.112	3.5x10-12	0.048	6.3x10-3	0.096	8.0x10-16	0.029	1.4x10-2
Glyceryl groups of lipids	2.a	[4.230-4.276]	4.239	0.099	8.2x10-10	0.038	3.1x10-2	0.082	4.9x10-12	0.033	5.5x10-3
Lipids (CH3-CH2-R, CH3-CH2-C=)	2.a	[0.789-0.824]	0.811	0.099	5.9x10-10	0.036	4.1x10-2	0.081	8.0x10-12	0.015	2.2x10-1
Lipids	2.a	[1.248-1.312]	1.271	0.105	6.2x10-11	0.045	1.1x10-2	0.089	7.2x10-14	0.031	8.2x10-3
(CH3-CH2-R, (CH2)n)
Lipids (CH2-CH2-C=, CH2-CH2-CO)	2.a	[1.539-1.609]	1.56	0.097	1.4x10-9	0.035	4.4x10-2	0.081	9.0x10-12	0.02	9.7x10-2
Lipids (CH2-CH2-CH=CH)	2.a	[1.987-2.020]	2.018	0.111	4.4x10-12	0.041	2.0x10-2	0.091	2.0x10-14	0.026	2.7x10-2
Lipids (CH2-CO)	2.a	[2.195-2.245]	2.214	0.095	3.9x10-9	0.041	2.0x10-2	0.081	9.2x10-12	0.023	5.6x10-2
3-Hydroxybutyrate	1.b	[2.368-2.408]	2.407	-0.113	1.9x10-12	-0.063	3.2x10-4	-0.082	5.5x10-12	-0.04	8.1x10-4
Citrate	2.a	[2.524-2.549]	2.53	-0.104	8.9x10-11	-0.043	1.5x10-2	-0.075	2.8x10-10	-0.044	1.9x10-4
Lactate	1.a	[1.313-1.337]	1.326	0.114	1.3x10-12	0.039	2.7x10-2	0.084	1.7x10-12	0.028	1.7x10-2
N-Acetylglycoproteins	2.b	[2.020-2.054]	2.02	0.109	1.1x10-11	0.039	2.6x10-2	0.089	7.3x10-14	0.024	4.3x10-2
Albumin	2.b	[2.924-2.981]	2.926	-0.118	2.2x10-13	-0.063	3.5x10-4	-0.092	1.2x10-14	-0.059	7.0x10-7
Unknown	4.b	[6.974-6.988]	6.988	-0.08	5.9x10-7	-0.035	4.7x10-2	-0.06	4.4x10-7	-0.026	3.0x10-2
Unknown	4.b	[7.055-7.175]	7.095	-0.119	1.1x10-13	-0.041	1.9x10-2	-0.089	7.1x10-14	-0.045	1.5x10-4
Unknown	4.b	[7.195-7.308]	7.22	-0.126	4.7x10-15	-0.045	10.0x10-3	-0.096	4.8x10-16	-0.054	5.2x10-6
Unknown	4.b	[7.340-7.351]	7.341	-0.075	2.8x10-6	-0.038	3.0x10-2	-0.059	5.5x10-7	-0.021	7.5x10-2
Unknown	4.b	[7.826-7.829]	7.828	-0.081	4.5x10-7	-0.035	4.8x10-2	-0.065	4.0x10-8	-0.036	2.7x10-3
Unknown	4.b	[7.844-7.901]	7.894	-0.115	6.2x10-13	-0.043	1.5x10-2	-0.087	2.0x10-13	-0.043	3.0x10-4
CPMG NMR analysis
Creatine	1.a	[3.007-3.018]	3.018	-0.103106	1.3698e-10	-0.03621	0.0400708	-0.0779428	5.20913e-11	-0.0196159	0.0991712
Creatinine	1.b	[3.019-3.030]	3.019	-0.0998336	5.14996e-10	-0.0381057	0.0307281	-0.0761411	1.43025e-10	-0.0175421	0.140337
Glutamate	1.b	[2.378-2.392]	2.391	-0.0874866	5.24737e-08	-0.0445385	0.0115486	-0.0546474	4.2415e-06	-0.0266439	0.0251015
Histidine	1.a	[7.053-7.054]	7.053	-0.0978109	1.14372e-09	-0.046488	0.00838124	-0.076153	1.42084e-10	-0.0376268	0.00155793
Lysine	1.b	[2.987-3.007]	3.006	-0.108292	1.54131e-11	-0.0347035	0.0491197	-0.0785424	3.70315e-11	-0.0221464	0.0626533
Phenylalanine	1.b	[3.078-3.098]	3.097	-0.0869818	6.26062e-08	-0.0395869	0.0247925	-0.0701322	3.52095e-09	-0.038818	0.00109889
Valine	1.b	[2.255-2.255]	2.255	0.0750404	3.07061e-06	0.0425719	0.0157773	0.0561245	2.31599e-06	0.0176554	0.137793
Mannose	1.b	[5.165-5.209]	5.179	0.110559	5.73651e-12	0.0636885	0.000302136	0.0991831	6.17997e-17	0.0370904	0.00181747
Lipids (CH3-CH2-R, CH3-CH2-C=)	2.a	[0.818-0.840]	0.827	-0.0975182	1.282e-09	-0.0525239	0.00289139	-0.0858057	4.84989e-13	n/a	n/a
Lipids (CH3-CH2-R, (CH2)n)	2.a	[1.251-1.312]	1.269	0.101444	2.69784e-10	0.0438117	0.0129773	0.0866399	2.87795e-13	n/a	n/a
Lipids (CH2-CH2-C=, CH2-CH2-CO)	2.a	[1.528-1.584]	1.546	0.0977505	1.17101e-09	0.0398922	0.0237005	0.0839092	1.55968e-12	n/a	n/a
Lipids (CH2-CH2-CH=CH)	2.a	[1.992-2.025]	2.018	0.0946712	3.82414e-09	0.0405574	0.0214653	0.0804722	1.21383e-11	n/a	n/a
Lipids (CH2-CO)	2.b	[2.191-2.254]	2.245	0.101686	2.44558e-10	0.0363272	0.0394305	0.0758622	1.66885e-10	n/a	n/a
Lipids (CH=CH)	2.a	[5.302-5.377]	5.348	0.0911417	1.41935e-08	0.0474362	0.00714207	0.07902	2.81669e-11	n/a	n/a
3-Hydroxybutyrate	1.b	[2.392-2.414]	2.413	-0.0850492	1.21969e-07	-0.0371368	0.0352391	-0.0469982	7.66486e-05	-0.0299538	0.0117956
Lactate	2.a	[1.312-1.336]	1.325	0.0982045	9.80459e-10	0.0523571	0.00298205	0.0841674	1.33234e-12	0.0287533	0.015639
Choline	2.a	[3.179-3.223]	3.214	-0.109442	9.35854e-12	-0.0688867	9.26537e-05	-0.0972142	2.50695e-16	-0.0119932	0.313422
N-Acetylglycoproteins	2.a	[2.025-2.054]	2.049	0.0877958	4.7073e-08	0.0350652	0.0468042	0.0697111	4.36541e-09	0.0241349	0.0424734
Albumin	2.b	[2.932-2.983]	2.958	-0.116441	4.02191e-13	-0.0596809	0.000710051	-0.0938286	2.61005e-15	-0.0380428	0.00138059
Unknown	4.b	[1.336-1.390]	1.336	0.0929155	7.38694e-09	0.0462845	0.0086709	0.0803257	1.32226e-11	0.0209947	0.0775951
** IMT has been transformed to log(IMT) to allow for approximate normal distribution
*** Model 2 is adjusted for glucose and lipids and therefore estimates for these metabolites are not shown
+ N-acetyl-p-aminophenol glucuronide

## Sheet: Supp T5 remove bp tmt
Online Table S4 1D NMR metabolic features associated with coronary arterial calcium (CAC)* and intima medial theckness (IMT)* in the Multiethnic Study of Atherosclerosis (MESA) at the metabolome-wide significance level (Online Table 1) and replicated in Rotterdam Study (RS) and Lolipop (p<0.05) after exclusion of the people receiving medication for blood pressure. The partial correlation between …
				Model 1						Model 2
				MESA N=2404		RS and LOLIPOP N=2429		Pooled N=4833		Pooled N=4833
Metabolite	Level of assignment	PPM cluster range	PPM smallest p value	r	p value	r	p value	r	p value	r	p value
CAC
Alanine	2.b	[3.780-3.790]	3.789	0.0654205	0.00134891	0.0777026	0.000128437	0.0721677	5.23071e-07	0.0552067	0.000126318
Glutamate	1.b	[2.331-2.357]	2.354	-0.0605953	0.0029926	-0.0420101	0.0386236	-0.0460513	0.00137733	-0.0432578	0.00267406
Glutamine	2.b	[2.078-2.079]	2.079	0.0400665	0.0497861	0.0558086	0.00598848	0.049265	0.000619579	0.0156739	0.27676
Glycine	1.a	[3.559-3.560]	3.559	0.030138	0.140104	0.0622919	0.0021529	0.0477461	0.000909113	0.0292942	0.0420464
Lysine	1.b	[3.012-3.030]	3.017	-0.0631266	0.00198316	-0.0456609	0.0245704	-0.053887	0.000180771	-0.0234824	0.103189
Methionine	2.b	[2.054-2.078]	2.066	0.0553844	0.00667153	0.0712449	0.000447547	0.0644982	7.35213e-06	0.0214722	0.13621
N,N-Dimethylglycine	1.a	[2.915-2.923]	2.921	-0.0478665	0.0190724	-0.0339391	0.094804	-0.0405578	0.00484184	-0.0130345	0.365752
Phenylalanine	1.b	[3.055-3.081]	3.079	-0.0709133	0.000510578	-0.0421639	0.0379164	-0.0564954	8.63671e-05	-0.0257021	0.0744764
5-Oxoproline	1.b	[2.478-2.496]	2.484	-0.0599029	0.00334071	-0.037309	0.066274	-0.0498299	0.000535792	-0.0255455	0.076261
1,5-Anhydrosorbitol	1.a	[3.857-3.877]	3.877	0.0419071	0.0401698	0.0665402	0.00104549	0.0553515	0.000119868	0.0331414	0.0214368
Glucose	2.a	[3.755-3.780]	3.775	0.0690369	0.000717073	0.0444162	0.0287611	0.054919	0.000135474	n/a	n/a
Mannose	1.a	[5.125-5.210]	5.137	0.0900407	1.00587e-05	0.0572778	0.00478913	0.0753866	1.58775e-07	0.0523354	0.000279207
Myo-inositol	1.a	[3.620-3.627]	3.622	0.0430706	0.0349428	0.0490643	0.0156987	0.0466272	0.00119774	0.0272781	0.0583459
Acetaminophen+	1.a	[5.104-5.125]	5.116	0.0963937	2.25749e-06	0.0516922	0.010915	0.0755775	1.47709e-07	0.0676254	2.63142e-06
3-Hydroxybutyrate	1.b	[2.368-2.408]	2.39	-0.0584154	0.00421618	-0.0415836	0.0406423	-0.048187	0.000814253	-0.0247793	0.0855018
Citrate	2.a	[2.569-2.573]	2.572	-0.0346254	0.0900355	-0.0450173	0.0266662	-0.039148	0.00654081	-0.0257928	0.0734586
Glycerol	1.a	[3.571-3.582]	3.575	0.0432018	0.0343918	0.0657748	0.00119444	0.0560561	9.8025e-05	0.0323707	0.0246603
N-Acetylglycoproteins	2.b	[2.020-2.054]	2.033	0.0452532	0.0266913	0.0548081	0.00695346	0.0494959	0.000583969	0.00616579	0.668777
Albumin	2.b	[2.924-2.963]	2.937	-0.0559661	0.00611881	-0.0519953	0.0104565	-0.0545024	0.000152292	-0.0222432	0.122692
Unknown	4.b	[7.055-7.176]	7.075	-0.0825881	5.14152e-05	-0.0453908	0.025432	-0.0652799	5.68765e-06	-0.0260188	0.0709713
Unknown	4.b	[7.844-7.901]	7.895	-0.0808477	7.38637e-05	-0.0385059	0.0580221	-0.0598109	3.22716e-05	-0.028442	0.048394
IMT
				MESA N=2403		RS and LOLIPOP N=2161		Pooled N=4564		Pooled N=4564
1-Methylhistidine	1.b	[6.988-6.992]	6.992	-0.101646	6.13782e-07	-0.0506693	0.0186295	-0.0782697	1.2289e-07	-0.0309462	0.0368968
Aspartate	1.b	[2.848-2.892]	2.86	-0.105096	2.50909e-07	-0.0514752	0.0168331	-0.06809	4.23466e-06	-0.0506329	0.000635766
Histidine	1.b	[7.778-7.817]	7.812	-0.113672	2.39826e-08	-0.0676239	0.00167948	-0.0957958	9.26655e-11	-0.0621554	2.73363e-05
Lysine	1.b	[1.751-1.764]	1.756	-0.0786594	0.000115699	-0.0358246	0.0963121	-0.0619433	2.87092e-05	-0.0284081	0.055407
Methionine	2.b	[2.054-2.078]	2.06	0.111362	4.59386e-08	0.068643	0.0014267	0.0936577	2.40098e-10	0.0218903	0.139936
N,N-Dimethylglycine	1.a	[2.915-2.923]	2.923	-0.117251	8.54329e-09	-0.060754	0.00477331	-0.090789	8.33474e-10	-0.0575537	0.00010296
Phenylalanine	1.b	[3.072-3.081]	3.08	-0.111101	4.93967e-08	-0.0550238	0.0106078	-0.0852959	8.13619e-09	-0.0459303	0.00194652
5-Oxoproline	1.b	[2.408-2.423]	2.408	-0.123025	1.51234e-09	-0.0491976	0.0223459	-0.0813718	3.80962e-08	-0.0437615	0.003159
Tyrosine	1.b	[7.184-7.189]	7.187	-0.114749	1.76388e-08	-0.0663643	0.00204864	-0.0961065	8.05501e-11	-0.0459378	0.0019432
Glucose	2.b	[3.252-3.267]	3.263	0.111818	4.04474e-08	0.0359721	0.0949481	0.0832641	1.82532e-08	n/a	n/a
Mannose	1.a	[5.128-5.210]	5.183	0.109137	8.48715e-08	0.0577726	0.00729154	0.0952567	1.18041e-10	0.0284583	0.0549776
Glyceryl groups of lipids	2.a	[4.230-4.276]	4.239	0.0999844	9.34767e-07	0.0323901	0.132714	0.0801276	6.12562e-08	0.0334553	0.0240583
Lipids (CH3-CH2-R, CH3-CH2-C=)	2.a	[0.789-0.824]	0.811	0.113045	2.86473e-08	0.0356842	0.0976246	0.0888096	1.92458e-09	n/a	n/a
Lipids (CH3-CH2-R, (CH2)n)	2.a	[1.248-1.312]	1.271	0.107863	1.19959e-07	0.042203	0.0500731	0.0890974	1.70601e-09	n/a	n/a
Lipids (CH2-CH2-C=, CH2-CH2-CO)	2.a	[1.539-1.609]	1.56	0.0961553	2.40339e-06	0.0382334	0.075914	0.0797735	7.00317e-08	n/a	n/a
Lipids (CH2-CH2-CH=CH)	2.a	[1.987-2.020]	2.018	0.114417	1.93987e-08	0.0446218	0.0382894	0.0926346	3.7587e-10	n/a	n/a
Lipids (CH2-CO)	2.a	[2.195-2.245]	2.214	0.0926626	5.51717e-06	0.0429848	0.04597	0.0793199	8.3067e-08	n/a	n/a
3-Hydroxybutyrate	1.b	[2.368-2.408]	2.407	-0.129053	2.27422e-10	-0.0490191	0.0228376	-0.0827068	2.27086e-08	-0.0437278	0.00318233
Citrate	2.a	[2.524-2.549]	2.53	-0.105559	2.22059e-07	-0.0427083	0.0473876	-0.0751992	3.75352e-07	-0.0502461	0.000699559
Lactate	1.a	[1.313-1.337]	1.326	0.11854	5.84573e-09	0.0331032	0.124391	0.0815563	3.54845e-08	0.0222919	0.132809
N-Acetylglycoproteins	2.b	[2.020-2.054]	2.02	0.111815	4.04883e-08	0.0459493	0.0328884	0.0912797	6.75475e-10	0.0164772	0.266579
Albumin	2.b	[2.924-2.981]	2.926	-0.130891	1.25385e-10	-0.0750109	0.000490571	-0.10266	3.78279e-12	-0.0663214	7.59346e-06
Unknown	4.b	[6.974-6.988]	6.988	-0.0853603	2.85634e-05	-0.04173	0.0527016	-0.0636543	1.71373e-05	-0.0231012	0.119305
Unknown	4.b	[7.055-7.175]	7.095	-0.137195	1.52665e-11	-0.0472502	0.0282418	-0.100144	1.25304e-11	-0.0454907	0.00215074
Unknown	4.b	[7.195-7.308]	7.22	-0.144843	1.03865e-12	-0.0586158	0.00647986	-0.111082	5.55116e-14	-0.057423	0.000106769
Unknown	4.b	[7.340-7.351]	7.341	-0.0936141	4.41204e-06	-0.0377011	0.0800885	-0.0696472	2.53913e-06	-0.0176125	0.235016
Unknown	4.b	[7.826-7.829]	7.828	-0.07867	0.000115452	-0.0416014	0.0534359	-0.065076	1.10527e-05	-0.0320941	0.0304372
Unknown	4.b	[7.844-7.901]	7.894	-0.118093	6.66988e-09	-0.0320973	0.136255	-0.0834634	1.68762e-08	-0.0315215	0.0335269

## Sheet: Supp T6 remove lp tmt
Online Table S5. 1D NMR metabolic features associated with coronary arterial calcium (CAC)* and intima medial theckness (IMT)* in the Multiethnic Study of Atherosclerosis (MESA) at the metabolome-wide significance level (Online Table 1) and replicated in Rotterdam Study (RS) and Lolipop (p<0.05) after exclusion of the people receiving lipids treatment . The partial correlation between IMT and eac…
				Model 1						Model 2
				MESA N=3226		RS and LOLIPOP N=3014		Pooled N=6240		Pooled N=6240
Metabolite	Level of assignment	PPM cluster range	PPM smallest p value	r	p value	r	p value	r	p value	r	p value
CAC
Alanine	2.b	[3.780-3.790]	3.789	0.0998063	1.38293e-08	0.0862441	2.16129e-06	0.0925752	2.44599e-13	0.0685746	6.11861e-08
Glutamate	1.b	[2.331-2.357]	2.354	-0.0848172	1.43719e-06	-0.0500693	0.00601245	-0.0598052	2.31133e-06	-0.0502579	7.28837e-05
Glutamine	2.b	[2.078-2.079]	2.079	0.0763331	1.44986e-05	0.0546854	0.00269334	0.0663116	1.61335e-07	0.024047	0.0578257
Glycine	1.a	[3.559-3.560]	3.559	0.0739414	2.67e-05	0.0599936	0.000992987	0.0676544	9.01831e-08	0.0469207	0.000213083
Lysine	1.b	[3.012-3.030]	3.017	-0.11651	3.32549e-11	-0.0481798	0.00820999	-0.081941	9.31011e-11	-0.0415756	0.00103529
Methionine	2.b	[2.054-2.078]	2.066	0.0913325	2.08595e-07	0.0685588	0.000167474	0.081646	1.08684e-10	0.0316114	0.0126305
N,N-Dimethylglycine	1.a	[2.915-2.923]	2.921	-0.0916627	1.88477e-07	-0.0410405	0.0243687	-0.0663865	1.5623e-07	-0.0313994	0.0132385
Phenylalanine	1.b	[3.055-3.081]	3.079	-0.118133	1.76299e-11	-0.0484993	0.00779422	-0.0851912	1.63242e-11	-0.0431604	0.000659388
5-Oxoproline	1.b	[2.478-2.496]	2.484	-0.102707	5.17885e-09	-0.0451207	0.0133125	-0.0768924	1.22135e-09	-0.0477066	0.0001665
1,5-Anhydrosorbitol	1.a	[3.857-3.877]	3.877	0.0709309	5.61362e-05	0.082067	6.56063e-06	0.0768239	1.26342e-09	0.051765	4.39284e-05
Glucose	2.a	[3.755-3.780]	3.775	0.0821052	3.08421e-06	0.0811196	8.37932e-06	0.0808392	1.65494e-10	n/a	n/a
Mannose	1.a	[5.125-5.210]	5.137	0.118525	1.51024e-11	0.0727268	6.52399e-05	0.0984683	6.69376e-15	0.0632701	5.86743e-07
Myo-inositol	1.a	[3.620-3.627]	3.622	0.0653338	0.000207344	0.0630806	0.00053567	0.0648874	2.95376e-07	0.0430355	0.000683621
Acetaminophen+	1.a	[5.104-5.125]	5.116	0.12014	7.94711e-12	0.0670044	0.000234988	0.0944204	8.11565e-14	0.0730709	7.86647e-09
3-Hydroxybutyrate	1.b	[2.368-2.408]	2.39	-0.096132	4.61457e-08	-0.0468347	0.0101866	-0.0683421	6.66656e-08	-0.0387148	0.00225184
Citrate	2.a	[2.569-2.573]	2.572	-0.0810993	4.06972e-06	-0.0260547	0.153044	-0.0411373	0.00116235	-0.0262395	0.0384487
Glycerol	1.a	[3.571-3.582]	3.575	0.0798004	5.79452e-06	0.0739065	4.95038e-05	0.0764852	1.49288e-09	0.0478282	0.000160213
N-Acetylglycoproteins	2.b	[2.020-2.054]	2.033	0.0827766	2.55852e-06	0.053178	0.00352403	0.0707772	2.23426e-08	0.0196549	0.121031
Albumin	2.b	[2.924-2.963]	2.937	-0.109385	4.86733e-10	-0.0596386	0.00106415	-0.0860799	1.00255e-11	-0.0426409	0.000765735
Unknown	4.b	[7.055-7.176]	7.075	-0.121883	3.93551e-12	-0.0567305	0.00185114	-0.094203	9.25251e-14	-0.0399175	0.00163379
Unknown	4.b	[7.844-7.901]	7.895	-0.119555	1.00396e-11	-0.0359322	0.0487405	-0.0802404	2.25524e-10	-0.035632	0.00493235
IMT
				MESA N=3223		RS and LOLIPOP N=2695		Pooled N=5918		Pooled N=5918
1-Methylhistidine	1.b	[6.988-6.992]	6.992	-0.0984971	2.1676e-08	-0.0461168	0.0167559	-0.0765594	3.80329e-09	-0.0298944	0.0216388
Aspartate	1.b	[2.848-2.892]	2.86	-0.0892281	3.99833e-07	-0.0342938	0.0753463	-0.0549886	2.34438e-05	-0.0386786	0.00295922
Histidine	1.b	[7.778-7.817]	7.812	-0.111731	2.08869e-10	-0.0595829	0.00199089	-0.0926228	9.76715e-13	-0.0575214	9.78922e-06
Lysine	1.b	[1.751-1.764]	1.756	-0.075393	1.86377e-05	-0.0309442	0.10859	-0.0588823	5.91924e-06	-0.018414	0.157225
Methionine	2.b	[2.054-2.078]	2.06	0.114214	8.20551e-11	0.0578662	0.00267891	0.0924302	1.0883e-12	0.0279228	0.0319435
N,N-Dimethylglycine	1.a	[2.915-2.923]	2.923	-0.11273	1.43739e-10	-0.0413151	0.0321343	-0.0815928	3.36003e-10	-0.04625	0.000379012
Phenylalanine	1.b	[3.072-3.081]	3.08	-0.1046	2.73484e-09	-0.0545786	0.00463264	-0.0822432	2.42902e-10	-0.0429615	0.000962307
5-Oxoproline	1.b	[2.408-2.423]	2.408	-0.112569	1.52715e-10	-0.0536114	0.00541456	-0.079364	1.00221e-09	-0.0373539	0.00410357
Tyrosine	1.b	[7.184-7.189]	7.187	-0.120724	6.43019e-12	-0.0582694	0.00250017	-0.0979655	4.4481e-14	-0.0503611	0.000108569
Glucose	2.b	[3.252-3.267]	3.263	0.126901	5.04575e-13	0.0470073	0.0147583	0.0988169	2.67625e-14	n/a	n/a
Mannose	1.a	[5.128-5.210]	5.183	0.113148	1.2283e-10	0.037639	0.0509455	0.0940993	4.2306e-13	0.0275759	0.0341363
Glyceryl groups of lipids	2.a	[4.230-4.276]	4.239	0.100474	1.12327e-08	0.0221689	0.250391	0.0788305	1.29624e-09	n/a	n/a
Lipids (CH3-CH2-R, CH3-CH2-C=)	2.a	[0.789-0.824]	0.811	0.11491	6.28943e-11	0.0445694	0.0207955	0.0945981	3.1796e-13	n/a	n/a
Lipids (CH3-CH2-R, (CH2)n)	2.a	[1.248-1.312]	1.271	0.113218	1.19639e-10	0.0338518	0.079188	0.0920025	1.38274e-12	n/a	n/a
Lipids (CH2-CH2-C=, CH2-CH2-CO)	2.a	[1.539-1.609]	1.56	0.10186	7.03058e-09	0.0302723	0.116483	0.0828604	1.78124e-10	n/a	n/a
Lipids (CH2-CH2-CH=CH)	2.a	[1.987-2.020]	2.018	0.118132	1.80169e-11	0.0432514	0.0248807	0.0964345	1.09696e-13	n/a	n/a
Lipids (CH2-CO)	2.a	[2.195-2.245]	2.214	0.097437	3.06778e-08	0.027439	0.154812	0.0797081	8.4824e-10	n/a	n/a
3-Hydroxybutyrate	1.b	[2.368-2.408]	2.407	-0.115873	4.34468e-11	-0.0478011	0.0131574	-0.0769421	3.1792e-09	-0.0369914	0.00448013
Citrate	2.a	[2.524-2.549]	2.53	-0.101678	7.48047e-09	-0.0198323	0.303841	-0.06518	5.31272e-07	-0.0388196	0.00285638
Lactate	1.a	[1.313-1.337]	1.326	0.119394	1.09429e-11	0.0337538	0.0800612	0.0847057	6.95265e-11	0.0262397	0.0438235
N-Acetylglycoproteins	2.b	[2.020-2.054]	2.02	0.116115	3.95771e-11	0.041854	0.0299532	0.0946342	3.11445e-13	0.0216863	0.0957372
Albumin	2.b	[2.924-2.981]	2.926	-0.122042	3.77628e-12	-0.0516142	0.00741691	-0.0897111	4.89579e-12	-0.052916	4.75754e-05
Unknown	4.b	[6.974-6.988]	6.988	-0.0883354	5.21774e-07	-0.0331413	0.0856954	-0.0638789	8.90768e-07	-0.0221087	0.0894446
Unknown	4.b	[7.055-7.175]	7.095	-0.126041	7.24661e-13	-0.0511738	0.00793913	-0.0967006	9.38622e-14	-0.0409549	0.00164957
Unknown	4.b	[7.195-7.308]	7.22	-0.137586	4.57893e-15	-0.0563872	0.00343901	-0.107719	1.01686e-16	-0.0530651	4.52863e-05
Unknown	4.b	[7.340-7.351]	7.341	-0.0935589	1.05998e-07	-0.0404413	0.03596	-0.0716687	3.48578e-08	-0.0243257	0.0616665
Unknown	4.b	[7.826-7.829]	7.828	-0.0779995	9.46472e-06	-0.0426829	0.0268467	-0.0660542	3.73362e-07	-0.0287066	0.0274293
Unknown	4.b	[7.844-7.901]	7.894	-0.121353	4.9914e-12	-0.0393358	0.0413502	-0.0895541	5.33257e-12	-0.0364053	0.00515555

## Sheet: Supp T7 remove diabetes tmt
Online Table S6. 1D NMR metabolic features associated with coronary arterial calcium (CAC)* and intima medial theckness (IMT)* in the Multiethnic Study of Atherosclerosis (MESA) at the metabolome-wide significance level (Online Table 1) and replicated in Rotterdam Study (RS) and Lolipop (p<0.05) after exclusion of the people receiving medication for diabetes. The partial correlation between IMT a…
				Model 1						Model 2
				MESA N=3486		RS and LOLIPOP N=3185		Pooled N=6671		Pooled N=6671
Metabolite	Level of assignment	PPM cluster range	PPM smallest p value	r	p value	r	p value	r	p value	r	p value
CAC
Alanine	2.b	[3.780-3.790]	3.789	0.0691036	4.50476e-05	0.0677284	0.00013227	0.0686382	2.04808e-08	0.0525972	1.76569e-05
Glutamate	1.b	[2.331-2.357]	2.354	-0.0736508	1.36687e-05	-0.0657551	0.000206779	-0.0656106	8.32318e-08	-0.0533282	1.34674e-05
Glutamine	2.b	[2.078-2.079]	2.079	0.0606889	0.000340783	0.0336092	0.0580838	0.0477628	9.62139e-05	0.0162355	0.185437
Glycine	1.a	[3.559-3.560]	3.559	0.0554948	0.00105636	0.0542146	0.00222606	0.0560182	4.76219e-06	0.036181	0.00315957
Lysine	1.b	[3.012-3.030]	3.017	-0.0854044	4.52221e-07	-0.0512323	0.00385456	-0.0686341	2.05214e-08	-0.0461862	0.000164027
Methionine	2.b	[2.054-2.078]	2.066	0.0786254	3.42136e-06	0.0604216	0.000651926	0.0711113	6.23069e-09	0.0287069	0.0191948
N,N-Dimethylglycine	1.a	[2.915-2.923]	2.921	-0.0669073	7.81598e-05	-0.0576509	0.00114415	-0.0628615	2.82232e-07	-0.0378008	0.00204229
Phenylalanine	1.b	[3.055-3.081]	3.079	-0.0982621	6.29943e-09	-0.0452265	0.0107509	-0.0729366	2.52266e-09	-0.0439791	0.000332551
5-Oxoproline	1.b	[2.478-2.496]	2.484	-0.0857651	4.04271e-07	-0.0632504	0.000358403	-0.0768322	3.40245e-10	-0.0497666	4.87971e-05
1,5-Anhydrosorbitol	1.a	[3.857-3.877]	3.877	0.0473365	0.00522191	0.0658189	0.000203851	0.0573906	2.76875e-06	0.0381783	0.00184047
Glucose	2.a	[3.755-3.780]	3.775	0.0527925	0.00183718	0.061407	0.000530748	0.0566514	3.71371e-06	n/a	n/a
Mannose	1.a	[5.125-5.210]	5.137	0.101729	1.80302e-09	0.0532959	0.00264367	0.0803362	5.15088e-11	0.060314	8.50103e-07
Myo-inositol	1.a	[3.620-3.627]	3.622	0.0499247	0.00322	0.0424674	0.0166231	0.047044	0.00012244	0.0264637	0.0308758
Acetaminophen+	1.a	[5.104-5.125]	5.116	0.0971219	9.41835e-09	0.0415955	0.0189901	0.0703927	8.84116e-09	0.0656375	8.37015e-08
3-Hydroxybutyrate	1.b	[2.368-2.408]	2.39	-0.0940702	2.70262e-08	-0.0737685	3.12784e-05	-0.0822262	1.79842e-11	-0.0534453	1.28915e-05
Citrate	2.a	[2.569-2.573]	2.572	-0.0757011	7.80247e-06	-0.0577338	0.00112544	-0.0596131	1.12107e-06	-0.0415348	0.000701727
Glycerol	1.a	[3.571-3.582]	3.575	0.0627615	0.000211623	0.0654961	0.000219077	0.0645487	1.34177e-07	0.0389823	0.00147033
N-Acetylglycoproteins	2.b	[2.020-2.054]	2.033	0.072796	1.71951e-05	0.0546622	0.00204527	0.0655846	8.42188e-08	0.0189215	0.122755
Albumin	2.b	[2.924-2.963]	2.937	-0.0844654	6.04196e-07	-0.0720937	4.71814e-05	-0.0796203	7.6256e-11	-0.0492481	5.84574e-05
Unknown	4.b	[7.055-7.176]	7.075	-0.0954242	1.69983e-08	-0.0376323	0.033833	-0.0707005	7.61359e-09	-0.0389995	0.00146323
Unknown	4.b	[7.844-7.901]	7.895	-0.0946789	2.19584e-08	-0.0400292	0.0239878	-0.0689297	1.78378e-08	-0.039307	0.00134133
IMT
				MESA N=3485		RS and LOLIPOP N=2872		Pooled N=6357		Pooled N=6357
1-Methylhistidine	1.b	[6.988-6.992]	6.992	-0.0910371	7.49473e-08	-0.0605258	0.00118537	-0.0772203	7.25327e-10	-0.0379556	0.0025055
Aspartate	1.b	[2.848-2.892]	2.86	-0.092574	4.49826e-08	-0.0564432	0.00250025	-0.0663689	1.20527e-07	-0.0499766	6.86119e-05
Histidine	1.b	[7.778-7.817]	7.812	-0.111213	4.77602e-11	-0.0623022	0.000844688	-0.093208	9.99086e-14	-0.0636143	3.9913e-07
Lysine	1.b	[1.751-1.764]	1.756	-0.068983	4.65672e-05	-0.0447557	0.0165493	-0.0594138	2.16895e-06	-0.0176232	0.160598
Methionine	2.b	[2.054-2.078]	2.06	0.108094	1.63541e-10	0.0618558	0.000920512	0.0897447	7.87021e-13	0.0277541	0.0271132
N,N-Dimethylglycine	1.a	[2.915-2.923]	2.923	-0.104486	6.50912e-10	-0.0661226	0.00039586	-0.0859389	6.96039e-12	-0.0554968	9.80551e-06
Phenylalanine	1.b	[3.072-3.081]	3.08	-0.09864	5.53554e-09	-0.0656371	0.000436852	-0.0824743	4.67272e-11	-0.0483948	0.00011578
5-Oxoproline	1.b	[2.408-2.423]	2.408	-0.106854	2.64275e-10	-0.0632946	0.000696406	-0.0807717	1.15831e-10	-0.0388582	0.00197073
Tyrosine	1.b	[7.184-7.189]	7.187	-0.104362	6.81795e-10	-0.0696381	0.000190241	-0.0913356	3.07854e-13	-0.0532522	2.21211e-05
Glucose	2.b	[3.252-3.267]	3.263	0.11631	5.93442e-12	0.0312399	0.0944458	0.086885	4.08353e-12	n/a	n/a
Mannose	1.a	[5.128-5.210]	5.183	0.106958	2.53894e-10	0.0593079	0.001488	0.0949341	3.47042e-14	0.0321145	0.0105504
Glyceryl groups of lipids	2.a	[4.230-4.276]	4.239	0.0961135	1.34551e-08	0.0502038	0.0071741	0.083606	2.52984e-11	0.0367675	0.00341156
Lipids (CH3-CH2-R, CH3-CH2-C=)	2.a	[0.789-0.824]	0.811	0.102236	1.50437e-09	0.041114	0.0277082	0.0846182	1.45135e-11	n/a	n/a
Lipids (CH3-CH2-R, (CH2)n)	2.a	[1.248-1.312]	1.271	0.103278	1.02288e-09	0.0587185	0.00165868	0.0912958	3.15244e-13	n/a	n/a
Lipids (CH2-CH2-C=, CH2-CH2-CO)	2.a	[1.539-1.609]	1.56	0.0971624	9.33075e-09	0.0525738	0.00486633	0.0853994	9.40988e-12	n/a	n/a
Lipids (CH2-CH2-CH=CH)	2.a	[1.987-2.020]	2.018	0.114165	1.44343e-11	0.0585558	0.00170887	0.0978561	5.54714e-15	n/a	n/a
Lipids (CH2-CO)	2.a	[2.195-2.245]	2.214	0.0924068	4.75706e-08	0.0569915	0.00226775	0.0834701	2.72453e-11	n/a	n/a
3-Hydroxybutyrate	1.b	[2.368-2.408]	2.407	-0.114474	1.27103e-11	-0.0671476	0.000320837	-0.0854917	8.93809e-12	-0.0444167	0.000403651
Citrate	2.a	[2.524-2.549]	2.53	-0.0988707	5.09862e-09	-0.0494422	0.0081014	-0.0745676	2.71045e-09	-0.0489343	9.7022e-05
Lactate	1.a	[1.313-1.337]	1.326	0.108293	1.51356e-10	0.0499503	0.00747156	0.0841991	1.8282e-11	0.0299086	0.0172418
N-Acetylglycoproteins	2.b	[2.020-2.054]	2.02	0.112154	3.27262e-11	0.0572484	0.00216573	0.0960993	1.68148e-14	0.0292996	0.0196483
Albumin	2.b	[2.924-2.981]	2.926	-0.112997	2.32602e-11	-0.0738175	7.61561e-05	-0.0927527	1.31622e-13	-0.0604803	1.44169e-06
Unknown	4.b	[6.974-6.988]	6.988	-0.0809566	1.74254e-06	-0.0501275	0.00726242	-0.0659905	1.42146e-07	-0.0320088	0.0108087
Unknown	4.b	[7.055-7.175]	7.095	-0.122356	4.43498e-13	-0.0580952	0.0018586	-0.09637	1.41916e-14	-0.0489559	9.63374e-05
Unknown	4.b	[7.195-7.308]	7.22	-0.127358	4.69973e-14	-0.0588478	0.00161975	-0.101637	4.76723e-16	-0.0566008	6.49764e-06
Unknown	4.b	[7.340-7.351]	7.341	-0.072886	1.68337e-05	-0.0453641	0.015133	-0.0606567	1.32288e-06	-0.0218134	0.0824341
Unknown	4.b	[7.826-7.829]	7.828	-0.0849857	5.1672e-07	-0.0483725	0.00958469	-0.0721283	8.76034e-09	-0.0412743	0.00101196
Unknown	4.b	[7.844-7.901]	7.894	-0.118111	2.77847e-12	-0.0566855	0.00239495	-0.0932561	9.70294e-14	-0.0478797	0.00013684

## Sheet: Supp T8 remove diabetics
Online Table S7. 1D NMR metabolic features associated with coronary arterial calcium (CAC)* and intima medial theckness (IMT)* in the Multiethnic Study of Atherosclerosis (MESA) at the metabolome-wide significance level (Online Table 1) and replicated in Rotterdam Study (RS) and Lolipop (p<0.05) after exclusion of individuals with diabetes at baseline. The partial correlation between IMT and each…
				Model 1						Model 2
				MESA N=3300		RS and LOLIPOP N=3046		Pooled N=6376		Pooled N=6376
Metabolite	Level of assignment	PPM cluster range	PPM smallest p value	r	p value	r	p value	r	p value	r	p value
CAC
Alanine	2.b	[3.780-3.790]	3.789	0.0729191	2.57514e-05	0.0578396	0.0014181	0.0649521	2.13466e-07	0.0521807	3.13536e-05
Glutamate	1.b	[2.331-2.357]	2.354	-0.0794296	4.54055e-06	-0.0557477	0.00210257	-0.0617183	8.28854e-07	-0.050694	5.2405e-05
Glutamine	2.b	[2.078-2.079]	2.079	0.0620359	0.000345267	0.0369314	0.0417051	0.0498122	6.99726e-05	0.0181554	0.147695
Glycine	1.a	[3.559-3.560]	3.559	0.0628408	0.000288679	0.0511272	0.00480075	0.0578732	3.82138e-06	0.0396009	0.00158434
Lysine	1.b	[3.012-3.030]	3.017	-0.0860704	6.70663e-07	-0.0447653	0.0135561	-0.065607	1.60899e-07	-0.044524	0.000382552
Methionine	2.b	[2.054-2.078]	2.066	0.0813639	2.6402e-06	0.0614363	0.000699617	0.0728041	6.03202e-09	0.0316287	0.011652
N,N-Dimethylglycine	1.a	[2.915-2.923]	2.921	-0.0686211	7.51169e-05	-0.0553345	0.0022693	-0.062693	5.54468e-07	-0.0389814	0.00187516
Phenylalanine	1.b	[3.055-3.081]	3.079	-0.0965726	2.42243e-08	-0.0503303	0.00550164	-0.0749182	2.16094e-09	-0.046041	0.000239741
5-Oxoproline	1.b	[2.478-2.496]	2.484	-0.087457	4.41711e-07	-0.054774	0.00251482	-0.0736957	3.92592e-09	-0.0488441	9.7449e-05
1,5-Anhydrosorbitol	1.a	[3.857-3.877]	3.877	0.0506246	0.00350604	0.0584979	0.00124955	0.0551455	1.06895e-05	0.0395967	0.00158615
Glucose	2.a	[3.755-3.780]	3.775	0.065884	0.000144003	0.0420711	0.0203356	0.0510027	4.67046e-05	n/a	n/a
Mannose	1.a	[5.125-5.210]	5.137	0.104038	1.82895e-09	0.0590314	0.00112673	0.0842173	1.68931e-11	0.0632881	4.38866e-07
Myo-inositol	1.a	[3.620-3.627]	3.622	0.0524527	0.00248585	0.0386587	0.0330261	0.0461692	0.000228483	0.0272623	0.0296951
Acetaminophen+	1.a	[5.104-5.125]	5.116	0.0996515	8.53693e-09	0.0463699	0.0105456	0.0740226	3.34971e-09	0.0681471	5.32916e-08
3-Hydroxybutyrate	1.b	[2.368-2.408]	2.39	-0.0987894	1.14687e-08	-0.0629856	0.000510125	-0.0784033	3.74045e-10	-0.0526949	2.61671e-05
Citrate	2.a	[2.569-2.573]	2.572	-0.0772986	8.13557e-06	-0.0520373	0.00409986	-0.0564928	6.46819e-06	-0.0399963	0.00142106
Glycerol	1.a	[3.571-3.582]	3.575	0.0681987	8.31817e-05	0.0659331	0.00027438	0.0671559	8.15757e-08	0.043524	0.000516626
N-Acetylglycoproteins	2.b	[2.020-2.054]	2.033	0.0748201	1.57364e-05	0.055205	0.00232399	0.0668454	9.35896e-08	0.0209933	0.094119
Albumin	2.b	[2.924-2.963]	2.937	-0.0825442	1.88519e-06	-0.0650083	0.000334223	-0.0752002	1.88041e-09	-0.0463692	0.000216287
Unknown	4.b	[7.055-7.176]	7.075	-0.0949599	4.13075e-08	-0.0353367	0.0513599	-0.0692264	3.2139e-08	-0.0390543	0.00183856
Unknown	4.b	[7.844-7.901]	7.895	-0.0922998	9.77566e-08	-0.0393501	0.0300128	-0.0671882	8.04149e-08	-0.0369208	0.00323113
IMT
				MESA N=3329		RS and LOLIPOP N=2741		Pooled N=6070		Pooled N=6070
1-Methylhistidine	1.b	[6.988-6.992]	6.992	-0.0937435	6.17089e-08	-0.0594088	0.00187843	-0.0783527	1.00834e-09	-0.0398777	0.00191325
Aspartate	1.b	[2.848-2.892]	2.86	-0.0904633	1.75527e-07	-0.0527247	0.00580644	-0.0633863	7.86346e-07	-0.047951	0.000189721
Histidine	1.b	[7.778-7.817]	7.812	-0.115084	2.85836e-11	-0.0597178	0.00177802	-0.0949787	1.26725e-13	-0.0660331	2.71223e-07
Lysine	1.b	[1.751-1.764]	1.756	-0.0645668	0.000195727	-0.033691	0.0780755	-0.0527908	3.924e-05	-0.0134772	0.294426
Methionine	2.b	[2.054-2.078]	2.06	0.113368	5.60799e-11	0.0570845	0.00281748	0.0912084	1.12593e-12	0.0305405	0.0174853
N,N-Dimethylglycine	1.a	[2.915-2.923]	2.923	-0.105238	1.19342e-09	-0.0601185	0.00165513	-0.0839403	5.94301e-11	-0.055003	1.85221e-05
Phenylalanine	1.b	[3.072-3.081]	3.08	-0.0982979	1.36239e-08	-0.0561883	0.00328205	-0.0787165	8.43443e-10	-0.0443586	0.000555588
5-Oxoproline	1.b	[2.408-2.423]	2.408	-0.109594	2.38448e-10	-0.053177	0.0053989	-0.0778146	1.3113e-09	-0.0389749	0.00242085
Tyrosine	1.b	[7.184-7.189]	7.187	-0.106961	6.359e-10	-0.0638933	0.000825971	-0.0908695	1.36442e-12	-0.0525449	4.3069e-05
Glucose	2.b	[3.252-3.267]	3.263	0.114972	2.98823e-11	0.0256208	0.180326	0.0838507	6.22832e-11	n/a	n/a
Mannose	1.a	[5.128-5.210]	5.183	0.108328	3.83267e-10	0.0510107	0.00761398	0.0938504	2.45876e-13	0.0337462	0.00864177
Glyceryl groups of lipids	2.a	[4.230-4.276]	4.239	0.0994131	9.31294e-09	0.0474147	0.0131246	0.0852421	2.99052e-11	0.0394848	0.00212078
Lipids (CH3-CH2-R, CH3-CH2-C=)	2.a	[0.789-0.824]	0.811	0.104956	1.32204e-09	0.044475	0.0199954	0.0873246	9.75729e-12	n/a	n/a
Lipids (CH3-CH2-R, (CH2)n)	2.a	[1.248-1.312]	1.271	0.104206	1.73174e-09	0.0511013	0.00750706	0.0900135	2.20952e-12	n/a	n/a
Lipids (CH2-CH2-C=, CH2-CH2-CO)	2.a	[1.539-1.609]	1.56	0.0996054	8.71816e-09	0.0485835	0.011035	0.0860407	1.95241e-11	n/a	n/a
Lipids (CH2-CH2-CH=CH)	2.a	[1.987-2.020]	2.018	0.117206	1.22524e-11	0.055419	0.0037353	0.0989533	1.15308e-14	n/a	n/a
Lipids (CH2-CO)	2.a	[2.195-2.245]	2.214	0.0944972	4.8288e-08	0.0523334	0.00618111	0.0838828	6.12471e-11	n/a	n/a
3-Hydroxybutyrate	1.b	[2.368-2.408]	2.407	-0.11482	3.17291e-11	-0.0542147	0.00455987	-0.0799037	4.68307e-10	-0.042122	0.00104476
Citrate	2.a	[2.524-2.549]	2.53	-0.100608	6.16625e-09	-0.0437381	0.0221464	-0.0735917	9.70002e-09	-0.0508339	7.58979e-05
Lactate	1.a	[1.313-1.337]	1.326	0.108017	4.3038e-10	0.0458168	0.0165438	0.0821711	1.48667e-10	0.0302747	0.0184901
N-Acetylglycoproteins	2.b	[2.020-2.054]	2.02	0.115247	2.67935e-11	0.0544472	0.00438887	0.0973155	3.13284e-14	0.0314201	0.0144927
Albumin	2.b	[2.924-2.981]	2.926	-0.11292	6.67637e-11	-0.0666902	0.000481864	-0.0897468	2.56523e-12	-0.0590855	4.21762e-06
Unknown	4.b	[6.974-6.988]	6.988	-0.0846681	1.02034e-06	-0.0473896	0.0131729	-0.0669797	1.79583e-07	-0.0343641	0.00749474
Unknown	4.b	[7.055-7.175]	7.095	-0.122227	1.55293e-12	-0.0503294	0.00846254	-0.0933905	3.21425e-13	-0.0463549	0.000308624
Unknown	4.b	[7.195-7.308]	7.22	-0.126341	2.68004e-13	-0.0529746	0.00557792	-0.0988405	1.23594e-14	-0.0541057	2.53075e-05
Unknown	4.b	[7.340-7.351]	7.341	-0.0748419	1.56931e-05	-0.039409	0.0392822	-0.0597367	3.25808e-06	-0.0215666	0.0933678
Unknown	4.b	[7.826-7.829]	7.828	-0.0853848	8.25683e-07	-0.0481595	0.0117562	-0.0724459	1.63892e-08	-0.0414296	0.00126302
Unknown	4.b	[7.844-7.901]	7.894	-0.122086	1.64724e-12	-0.0556945	0.00356678	-0.0956324	8.60122e-14	-0.0506756	7.99131e-05

## Sheet: Supp T9 BMI
Online Table S8. 1D NMR metabolic features associated with coronary arterial calcium (CAC)* and intima medial theckness (IMT)* in the Multiethnic Study of Atherosclerosis (MESA) at the metabolome-wide significance level (Online Table 1) and replicated in Rotterdam Study (RS) and Lolipop (p<0.05). The partial correlation between IMT and each NMR feature was adjusted for age, sex, ethnicity, analys…
CAC
				Pooled N=7436
Metabolite	LoA	PPM cluster range	PPM with smallest p value	Partial correlation r	p value
				Model 2 plus BMI
Alanine	2.b	[3.780-3.790]	3.789	0.0533519	4.27422e-06
Glutamate	1.b	[2.331-2.357]	2.354	-0.0444406	0.000128759
Glutamine	2.b	[2.078-2.079]	2.079	0.0147675	0.203462
Glycine	1.a	[3.559-3.560]	3.559	0.032052	0.00576571
Lysine	1.b	[3.012-3.030]	3.017	-0.0368426	0.001505
Methionine	2.b	[2.054-2.078]	2.066	0.0248287	0.0324835
N,N-Dimethylglycine	1.a	[2.915-2.923]	2.921	-0.0334924	0.00391476
Phenylalanine	1.b	[3.055-3.081]	3.079	-0.0370795	0.0014025
5-Oxoproline	1.b	[2.478-2.496]	2.484	-0.0422941	0.000268734
1,5-Anhydrosorbitol	1.a	[3.857-3.877]	3.877	0.0399452	0.000579166
Glucose	2.a	[3.755-3.780]	3.775	n/a	n/a
Mannose	1.a	[5.125-5.210]	5.137	0.0536524	3.77291e-06
Myo-inositol	1.a	[3.620-3.627]	3.622	0.0282428	0.0149921
Acetaminophen+	1.a	[5.104-5.125]	5.116	0.0628282	6.10504e-08
3-Hydroxybutyrate	1.b	[2.368-2.408]	2.39	-0.0389382	0.000795472
Citrate	2.a	[2.569-2.573]	2.572	-0.0268443	0.0207739
Glycerol	1.a	[3.571-3.582]	3.575	0.0353694	0.00231346
N-Acetylglycoproteins	2.b	[2.020-2.054]	2.033	0.0173902	0.134227
Albumin	2.b	[2.924-2.963]	2.937	-0.0383389	0.000957579
Unknown	4.b	[7.055-7.176]	7.075	-0.0314458	0.00675732
Unknown	4.b	[7.844-7.901]	7.895	-0.0316412	0.00642223
IMT
Metabolite	LoA	PPM cluster range	PPM with smallest p value	Partial correlation r	p value
				Model 2 plus BMI
1-Methylhistidine	1.b	[6.988-6.992]	6.992	-0.0185346	0.119265
Aspartate	1.b	[2.848-2.892]	2.86	-0.037274	0.00172576
Histidine	1.b	[7.778-7.817]	7.812	-0.0481399	5.1602e-05
Lysine	1.b	[1.751-1.764]	1.756	-0.0100745	0.397148
Methionine	2.b	[2.054-2.078]	2.06	0.0129221	0.277443
N,N-Dimethylglycine	1.a	[2.915-2.923]	2.923	-0.0450207	0.000153298
Phenylalanine	1.b	[3.072-3.081]	3.08	-0.0352453	0.00304563
5-Oxoproline	1.b	[2.408-2.423]	2.408	-0.0289157	0.015069
Tyrosine	1.b	[7.184-7.189]	7.187	-0.0468373	8.19644e-05
Glucose	2.b	[3.252-3.267]	3.263	n/a	n/a
Mannose	1.a	[5.128-5.210]	5.183	0.0190179	0.109933
Glyceryl groups of lipids	2.a	[4.230-4.276]	4.239	0.0297717	0.0123247
Lipids (CH3-CH2-R, CH3-CH2-C=)	2.a	[0.789-0.824]	0.811	0.00582453	0.62447
Lipids (CH3-CH2-R, (CH2)n)	2.a	[1.248-1.312]	1.271	0.0235689	0.0475786
Lipids (CH2-CH2-C=, CH2-CH2-CO)	2.a	[1.539-1.609]	1.56	0.0146418	0.21846
Lipids (CH2-CH2-CH=CH)	2.a	[1.987-2.020]	2.018	0.0201767	0.0899022
Lipids (CH2-CO)	2.a	[2.195-2.245]	2.214	0.0168015	0.157897
3-Hydroxybutyrate	1.b	[2.368-2.408]	2.407	-0.0301699	0.0112065
Citrate	2.a	[2.524-2.549]	2.53	-0.0347037	0.0035281
Lactate	1.a	[1.313-1.337]	1.326	0.0202543	0.0886725
N-Acetylglycoproteins	2.b	[2.020-2.054]	2.02	0.0184825	0.120306
Albumin	2.b	[2.924-2.981]	2.926	-0.0496502	2.97449e-05
Unknown	4.b	[6.974-6.988]	6.988	-0.0177385	0.135976
Unknown	4.b	[7.055-7.175]	7.095	-0.0328501	0.00575156
Unknown	4.b	[7.195-7.308]	7.22	-0.0443092	0.00019471
Unknown	4.b	[7.340-7.351]	7.341	-0.0104213	0.381097
Unknown	4.b	[7.826-7.829]	7.828	-0.029382	0.0135138
Unknown	4.b	[7.844-7.901]	7.894	-0.033	0.00553324

## Sheet: Supp T 10 Bruker CAC
Online Table S9. 1H NMR Lipoprotein metabolic features obtained by Bruker lipoprotein subclass analysis associated with coronary arterial calcium (CAC)* in the Multiethnic Study of Atherosclerosis (MESA). The partial correlation between CAC and each NMR lipoprotein feature was adjusted for age, sex, ethnicity and analysis phase and further adjusted for cohort in the pooled analysis (Model 1). Par…
		Model 1 (MESA, N=3753)		Model 3 (MESA, N=3753)
Matrix	Analyte	partial correlation	p-value	partial correlation	p-value
Total Plasma	Triglycerides	0.0665811	4.52733e-05	0.0289959	0.0761826
Total Plasma	Cholesterol	0.0509087	0.0018255	0.067803	3.31788e-05
Total Plasma	Apo-B	0.0702873	1.65955e-05	0.0760686	3.19558e-06
VLDL	Triglycerides	0.0666332	4.46544e-05	0.029279	0.0733577
VLDL	Cholesterol	0.0616008	0.000161247	0.0323217	0.0480677
VLDL	Free Cholesterol	0.0646686	7.45222e-05	0.033675	0.0394381
VLDL	Phospholipids	0.0648772	7.06235e-05	0.0325088	0.0467874
VLDL	Apo-B	0.0672203	3.82137e-05	0.0329542	0.0438547
IDL	Triglycerides	0.051517	0.00160753	0.0181422	0.267274
IDL	Cholesterol	0.0498392	0.0022757	0.0330712	0.0431109
IDL	Free Cholesterol	0.0533542	0.00108619	0.0341973	0.0364793
IDL	Phospholipids	0.0566057	0.000527057	0.0303705	0.0632573
IDL	Apo-B	0.0603967	0.000216289	0.0384144	0.0187913
LDL	Triglycerides	0.0628495	0.000118256	0.0410693	0.0119991
LDL	Apo-B	0.0548492	0.000782591	0.0771746	2.29257e-06
VLDL-1	Triglycerides	0.0608004	0.000196121	0.0253171	0.12157
VLDL-1	Cholesterol	0.0584193	0.000346405	0.0275906	0.0915455
VLDL-1	Free Cholesterol	0.0623483	0.000134019	0.031151	0.0567621
VLDL-1	Phospholipids	0.0628768	0.000117449	0.0295642	0.070599
VLDL-2	Triglycerides	0.0665383	4.57877e-05	0.03629	0.0264446
VLDL-2	Cholesterol	0.0594418	0.000272004	0.0390101	0.0170276
VLDL-2	Free Cholesterol	0.0652992	6.3321e-05	0.0379826	0.0201675
VLDL-2	Phospholipids	0.0653746	6.20935e-05	0.0379817	0.0201705
VLDL-3	Triglycerides	0.064331	8.12623e-05	0.0348699	0.0329486
VLDL-3	Cholesterol	0.06042	0.000215072	0.0371567	0.0230463
VLDL-3	Free Cholesterol	0.0662657	4.91965e-05	0.0366512	0.0249791
VLDL-3	Phospholipids	0.0657839	5.58166e-05	0.0366018	0.025175
VLDL-4	Triglycerides	0.0599783	0.000239231	0.022713	0.164856
VLDL-4	Cholesterol	0.0573072	0.000448708	0.0327333	0.0452895
VLDL-4	Free Cholesterol	0.0546918	0.000810386	0.0267549	0.101803
VLDL-4	Phospholipids	0.0597109	0.000255075	0.0280523	0.0862446
VLDL-6	Phospholipids	0.0699428	1.82568e-05	0.0380543	0.0199328
LDL-5	Triglycerides	0.0511011	0.00175378	0.034832	0.0331395
LDL-6	Triglycerides	0.0644504	7.88143e-05	0.0431948	0.00823445
LDL-6	Apo-B	0.0496466	0.00236682	0.0453076	0.0055768
Analysis of 105 lipoprotein subclasses was carried out including different chemical components of IDL (density 1.006-1.019 kg/L), VLDL (0.950-1.006 kg/L), LDL (density 1.09-1.63 kg/L) and HDL (density 1.063-1.210 kg/L). The LDL sub-fraction was fractionated into six density classes (LDL-1 1.019-1.031 kg/L, LDL-2 1.031-1.034 kg/L, LDL-3 1.034-1.037 kg/L, LDL-4 1.037-1.040 kg/L, LDL-5 1.040-1.044 k…

## Sheet: Supp T11 Bruker IMT
Online Table S10. 1H NMR Lipoprotein metabolic features obtained by Bruker lipoprotein analysis associated with intima medial theckness (IMT)* in the Multiethnic Study of Atherosclerosis (MESA). The partial correlation between IMT and each NMR lipoprotein feature was adjusted for age, sex, ethnicity and analysis phase and further adjusted for cohort in the pooled analysis (Model 1). Partial corre…
		Model 1 (MESA, N=3750)		Model 3 (MESA, N=3750)
Matrix	Analyte	partial correlation	p-value	partial correlation	p-value
Total Plasma	Triglycerides	0.0941169	7.93959e-09	0.0636024	9.97344e-05
Total Plasma	Cholesterol	0.0795218	1.10534e-06	0.078808	1.40604e-06
Total Plasma	Free Cholesterol	0.0618573	0.000152291	0.0638592	9.34572e-05
Total Plasma	Apo-A1	-0.0583554	0.000353569	-0.0601052	0.000236103
Total Plasma	Apo-B	0.120275	1.53874e-13	0.113808	2.98422e-12
VLDL	Triglycerides	0.101203	5.42456e-10	0.0713327	1.26933e-05
VLDL	Cholesterol	0.084978	1.91569e-07	0.0608687	0.000196348
VLDL	Free Cholesterol	0.093643	9.43675e-09	0.0683365	2.89557e-05
VLDL	Phospholipids	0.10733	4.57514e-11	0.081838	5.43626e-07
VLDL	Apo-B	0.0966735	3.08156e-09	0.0706296	1.54488e-05
IDL	Triglycerides	0.0586068	0.000333306	0.0300325	0.066363
IDL	Cholesterol	0.0566887	0.000519854	0.040571	0.0131136
IDL	Free Cholesterol	0.0690193	2.37036e-05	0.0510655	0.00178958
IDL	Phospholipids	0.0765246	2.76271e-06	0.0517938	0.00153651
IDL	Apo-B	0.0759675	3.26364e-06	0.0570693	0.00048149
LDL	Triglycerides	0.0866373	1.09988e-07	0.0667717	4.39699e-05
LDL	Cholesterol	0.0759361	3.29428e-06	0.0870829	9.68553e-08
LDL	Free Cholesterol	0.0548889	0.000779524	0.0697912	1.94807e-05
LDL	Phospholipids	0.0757232	3.50977e-06	0.0864081	1.21616e-07
LDL	Apo-B	0.102892	2.78286e-10	0.108265	3.21187e-11
HDL	Cholesterol	-0.065571	5.94073e-05	-0.0579091	0.00039665
HDL	Free Cholesterol	-0.0887958	5.26276e-08	-0.0733726	7.10583e-06
HDL	Phospholipids	-0.0724128	9.20068e-06	-0.0690665	2.37559e-05
HDL	Apo-A1	-0.0623733	0.000134017	-0.0629314	0.000118068
VLDL-1	Triglycerides	0.0959843	3.98684e-09	0.0675312	3.59399e-05
VLDL-1	Cholesterol	0.0821705	4.78587e-07	0.056274	0.000577169
VLDL-1	Free Cholesterol	0.0951831	5.36631e-09	0.0691639	2.31333e-05
VLDL-1	Phospholipids	0.0990808	1.23594e-09	0.0716223	1.17007e-05
VLDL-2	Triglycerides	0.0940642	8.09406e-09	0.0691338	2.33245e-05
VLDL-2	Cholesterol	0.0795374	1.10002e-06	0.0607042	0.000204341
VLDL-2	Free Cholesterol	0.0795851	1.08379e-06	0.0565874	0.000537531
VLDL-2	Phospholipids	0.0969543	2.77324e-09	0.0741276	5.71068e-06
VLDL-3	Triglycerides	0.0839751	2.66574e-07	0.0602754	0.000226636
VLDL-3	Cholesterol	0.0744726	5.07503e-06	0.0544672	0.000863977
VLDL-3	Free Cholesterol	0.0830526	3.60079e-07	0.0588822	0.000315862
VLDL-3	Phospholipids	0.0911703	2.29264e-08	0.0681212	3.06844e-05
VLDL-4	Triglycerides	0.0896992	3.84579e-08	0.063705	9.71806e-05
VLDL-4	Cholesterol	0.0823054	4.58289e-07	0.062954	0.000117401
VLDL-4	Free Cholesterol	0.0764864	2.79453e-06	0.0549407	0.000778164
VLDL-4	Phospholipids	0.0894623	4.17683e-08	0.0661549	5.17153e-05
VLDL-5	Triglycerides	0.0591084	0.000296091	0.0357463	0.0288548
VLDL-5	Cholesterol	0.0637567	9.46815e-05	0.0515703	0.00161043
VLDL-5	Free Cholesterol	0.0523252	0.00136093	0.0410046	0.0121691
VLDL-5	Phospholipids	0.0584362	0.000346937	0.0459398	0.00496551
VLDL-6	Phospholipids	0.101088	5.67485e-10	0.0717541	1.12738e-05
LDL-1	Triglycerides	0.0571079	0.000472261	0.03978	0.0150046
LDL-2	Triglycerides	0.0468544	0.00413655	0.0468265	0.00418928
LDL-3	Triglycerides	0.0522662	0.00137811	0.0493614	0.00253824
LDL-4	Triglycerides	0.0655213	6.01794e-05	0.0547695	0.000808247
LDL-5	Triglycerides	0.0959087	4.10059e-09	0.0816937	5.69223e-07
LDL-5	Cholesterol	0.0888228	5.21382e-08	0.0867288	1.09166e-07
LDL-5	Free Cholesterol	0.0738085	6.15857e-06	0.0752977	4.05302e-06
LDL-5	Phospholipids	0.0880232	6.86547e-08	0.0852742	1.77608e-07
LDL-5	Apo-B	0.0989724	1.28844e-09	0.0932506	1.1178e-08
LDL-6	Triglycerides	0.0839696	2.67063e-07	0.0619689	0.00014998
LDL-6	Cholesterol	0.0853312	1.70371e-07	0.0796695	1.07684e-06
LDL-6	Free Cholesterol	0.0732743	7.18744e-06	0.0673423	3.77962e-05
LDL-6	Phospholipids	0.0817401	5.49292e-07	0.074994	4.43238e-06
LDL-6	Apo-B	0.0879554	7.02664e-08	0.078828	1.3974e-06
HDL-1	Cholesterol	-0.0620215	0.000146236	-0.0489253	0.00277115
HDL-1	Free Cholesterol	-0.0852149	1.77091e-07	-0.0681081	3.07931e-05
HDL-1	Phospholipids	-0.0669299	4.15744e-05	-0.0573995	0.000446294
HDL-1	Apo-A1	-0.0662525	4.97114e-05	-0.0555449	0.00068015
HDL-1	Apo-A2	-0.0460037	0.00487111	-0.0446097	0.00637493
HDL-2	Cholesterol	-0.0664761	4.68715e-05	-0.0635155	0.000101946
HDL-2	Free Cholesterol	-0.0831532	3.48518e-07	-0.0770674	2.39016e-06
HDL-2	Phospholipids	-0.0717362	1.11484e-05	-0.0688156	2.54341e-05
HDL-2	Apo-A1	-0.0628873	0.000117882	-0.0667176	4.46028e-05
HDL-3	Cholesterol	-0.0576751	0.000414308	-0.057816	0.000405313
HDL-3	Free Cholesterol	-0.0616661	0.000159641	-0.0572125	0.00046592
HDL-3	Phospholipids	-0.0518922	0.00149182	-0.0552446	0.000727341
HDL-3	Apo-A1	-0.0514791	0.00162738	-0.0571549	0.000472125
HDL-4	Triglycerides	0.0702568	1.68673e-05	0.0464473	0.00450667
Analysis of 105 lipoprotein subclasses was carried out including different chemical components of IDL (density 1.006-1.019 kg/L), VLDL (0.950-1.006 kg/L), LDL (density 1.09-1.63 kg/L) and HDL (density 1.063-1.210 kg/L). The LDL sub-fraction was fractionated into six density classes (LDL-1 1.019-1.031 kg/L, LDL-2 1.031-1.034 kg/L, LDL-3 1.034-1.037 kg/L, LDL-4 1.037-1.040 kg/L, LDL-5 1.040-1.044 k…

[truncated: 3 more sheets: Supp T12 Bruker events, Supp T13 CVD events, Supp T14 Abbreviations]
